# Supplementary material for: Mid-term morphological changes in Frozenix
Source: Interdiscip Cardiovasc Thorac Surg. 2025 May 8;40(5):ivaf104. doi: 10.1093/icvts/ivaf104 (PMC12101869; doi:10.1093/icvts/ivaf104)
Supplement: ivaf104_Supplementary_Data [file ivaf104_supplementary_data.zip]

Archive with 4 entries (4 files):
- Supplemental figure 1
- Supplemental figure4 3rd version.tif
- Supplementary Figures legends S1 to S4 3rd version.docx
- Supplementary Tables legends S1 3rd version.docx
